# Supplementary material for: Integration of a Dielectrophoretic Tapered Aluminum Microelectrode Array with a Flow Focusing Technique
Source: Sensors (Basel). 2021 Jul 21;21(15):4957. doi: 10.3390/s21154957 (PMC8347692; doi:10.3390/s21154957)
Supplement: Supplementary file 1 [file sensors-21-04957-s001.zip]

Archive with 2 entries (2 files):
- sensors-1268397-supplementary.mp4
- sensors-1268397-supplementary.pdf
